# Supplementary material for: Avian extraembryonic membranes respond to yolk corticosterone early in development
Source: Biol Open. 2024 Jan 22;13(1):bio060131. doi: 10.1242/bio.060131 (PMC10836647; doi:10.1242/bio.060131)
Supplement: Table S1. [file biolopen-13-060131-TableS1.xlsx]

## Sheet: 1A Response validation
eggID	eggmass	treatment	ACOT13norm
24	68.24	cort	0.020207
13	63.56	cort	0.0333539
12	61.87	cort	0.0262234
9	65.4	cort	0.0279308
18	68.34	cort	0.0359466
11	63	cort	0.0189062
26	61.37	cort	0.0288357
25	58.59	cort	0.0283207
8	66.15	cort	0.0188016
2	63.46	cort	0.0383667
3	59.15	cort	0.0587609
10	69.91	cort	0.0348186
27	74.22	cort	0.033843
14	66.05	oil	0.0170392
22	63.43	oil	0.0291371
20	71.23	oil	0.0207607
23	58.25	oil	0.0226084
21	65.12	oil	0.021808
6	69.63	oil	0.0176645
19	61.6	oil	0.0223435
17	64.48	oil	0.0192767
1	59.1	oil	0.0227498
4	68.32	oil	0.0187106
28	67.55	oil	0.022328
15	63.52	oil	0.041149
7	68.6	oil	0.0206889

## Sheet: 1B dosage effects
eggID	eggmass	treatment	dose_ug/ul	totaldose	ACOT13norm
5	72.94	oil	0	0	0.0187214
7	69.58	oil	0	0	0.0235745
13	61.41	oil	0	0	0.0264822
16	66.45	oil	0	0	0.0210479
19	60.78	oil	0	0	0.0196062
29	68.77	oil	0	0	0.0136115
34	75.52	oil	0	0	0.0221499
37	65.38	oil	0	0	0.0249374
39	67.5	oil	0	0	0.020084
43	66.89	oil	0	0	0.025826
49	64.51	oil	0	0	0.0179005
50	59.89	oil	0	0	0.018385
51	65.71	oil	0	0	0.0212694
53	63.78	oil	0	0	0.0215649
1	67.95	low	0.001	0.01	0.0206584
6	72.66	low	0.001	0.01	0.0225472
23	69.38	low	0.001	0.01	0.0129399
26	66.77	low	0.001	0.01	0.0183588
27	74.17	low	0.001	0.01	0.0130642
31	64.4	low	0.001	0.01	0.0160639
42	63.02	low	0.001	0.01	0.0250327
45	67.47	low	0.001	0.01	0.0235309
47	61.33	low	0.001	0.01	0.0178172
48	64.1	low	0.001	0.01	0.020466
58	66.42	low	0.001	0.01	0.0211198
59	59.16	low	0.001	0.01	0.0223519
60	65.56	low	0.001	0.01	0.0150039
3	58.16	medium	0.01	0.1	0.0229031
8	66.25	medium	0.01	0.1	0.0239437
10	61.66	medium	0.01	0.1	0.0287662
12	64.02	medium	0.01	0.1	0.020764
14	64.39	medium	0.01	0.1	0.0234347
25	67.46	medium	0.01	0.1	0.0212623
28	66.76	medium	0.01	0.1	0.0130061
30	65.45	medium	0.01	0.1	0.0133196
35	67.8	medium	0.01	0.1	0.0217659
38	60.41	medium	0.01	0.1	0.0269698
41	70.94	medium	0.01	0.1	0.0220775
46	61.16	medium	0.01	0.1	0.0247151
2	67.61	high	0.1	1	0.0290588
9	65.98	high	0.1	1	0.0222689
11	63.97	high	0.1	1	0.0301267
15	64.23	high	0.1	1	0.0280111
17	70.75	high	0.1	1	0.025639
18	66.71	high	0.1	1	0.0166723
20	61.51	high	0.1	1	0.0297677
21	54.2	high	0.1	1	0.0169508
32	69.02	high	0.1	1	0.0225723
36	73.39	high	0.1	1	0.0205248
52	65.03	high	0.1	1	0.0347131
55	64.16	high	0.1	1	0.0204227

## Sheet: 1C Response duration
eggID	eggmass	treatment	samplingday	ACOT13norm
71	60.71	cort	4	0.0349394
64	63.18	cort	4	0.037891
23	64.43	cort	4	0.0357974
45	61.47	cort	4	0.0328719
4	56.35	cort	4	0.0453108
28	53.35	cort	4	0.0294008
61	63.16	oil	4	0.0300602
41	58.29	oil	4	0.0190905
37	52.37	oil	4	0.0222971
39	60.6	oil	4	0.0295029
65	71.2	oil	4	0.0249295
34	63.82	oil	4	0.0239804
53	62.34	cort	6	0.0370085
62	65.63	cort	6	0.0264791
51	61.08	cort	6	0.022328
52	60.22	cort	6	0.0318624
50	54.68	cort	6	0.0321286
21	63.43	cort	6	0.0317742
73	67.1	oil	6	0.0243658
25	54.14	oil	6	0.0236011
59	65.55	oil	6	0.0176523
22	63.28	oil	6	0.0218534
11	60.06	oil	6	0.027356
58	61.48	oil	6	0.0216423
68	68.16	cort	8	0.0496866
40	56.1	cort	8	0.0508362
8	59.14	cort	8	0.0347944
12	64.88	cort	8	0.0374472
16	61.14	cort	8	0.0319066
46	62.53	cort	8	0.0501363
6	60.24	oil	8	0.0277379
56	65.65	oil	8	0.0325996
43	58.97	oil	8	0.0621975
19	63.48	oil	8	0.0263327
36	61.93	oil	8	0.038181
38	55.04	oil	8	0.0454681
29	66.26	cort	10	0.0314892
31	61.35	cort	10	0.0453737
69	63.8	cort	10	0.066247
49	59.49	cort	10	0.0592517
3	56.22	cort	10	0.0389293
33	60.5	cort	10	0.0321508
70	68.31	oil	10	0.0492409
60	65.71	oil	10	0.0521568
47	58.14	oil	10	0.0260062
57	60.43	oil	10	0.0422179
15	59.18	oil	10	0.0280861
27	62.91	oil	10	0.0349637

## Sheet: 2 Metabolite response
eggID	treatment	ACOT13norm	Plate
6	corticosterone	0.0747254	1
8	corticosterone	0.0437403	1
13	corticosterone	0.0841534	1
14	corticosterone	0.077768	1
15	corticosterone	0.048448	1
24	corticosterone	0.0711116	1
33	corticosterone	0.0612337	1
34	corticosterone	0.0739153	1
38	corticosterone	0.149233	2
43	corticosterone	0.147462	2
46	corticosterone	0.137498	2
53	corticosterone	0.119842	2
9	fivebetacort	0.0483769	1
10	fivebetacort	0.0853354	1
12	fivebetacort	0.0571056	1
19	fivebetacort	0.0714117	1
21	fivebetacort	0.0644194	1
22	fivebetacort	0.03195	1
28	fivebetacort	0.0636732	1
32	fivebetacort	0.0446839	1
35	fivebetacort	0.0830041	2
36	fivebetacort	0.0712984	2
45	fivebetacort	0.0430406	2
51	fivebetacort	0.0928391	2
54	fivebetacort	0.117176	2
55	fivebetacort	0.106712	2
3	oil	0.0440077	1
11	oil	0.0507867	1
16	oil	0.0549273	1
17	oil	0.0524069	1
25	oil	0.055572	1
27	oil	0.0598543	1
31	oil	0.0338362	1
37	oil	0.0772107	2
39	oil	0.0714944	2
42	oil	0.0880521	2
44	oil	0.0950659	2
47	oil	0.0879259	2
50	oil	0.0802719	2
